# Supplementary material for: Integrating Computational and Experimental Methods to Identify Novel Sweet Peptides from Egg and Soy Proteins
Source: Int J Mol Sci. 2024 May 16;25(10):5430. doi: 10.3390/ijms25105430 (PMC11121995; doi:10.3390/ijms25105430)
Supplement: Supplementary file 1 [file ijms-25-05430-s001.zip]

Archive with 1 entries (1 files):
- ijms-2980826-supplementary.pdf
